# Supplementary material for: Facile Synthesis of Hydrogen-Substituted Graphdiyne Powder via Dehalogenative Homocoupling Reaction
Source: Nanomaterials (Basel). 2023 Mar 11;13(6):1018. doi: 10.3390/nano13061018 (PMC10055811; doi:10.3390/nano13061018)
Supplement: Supplementary file 1 [file nanomaterials-13-01018-s001.zip]

Archive with 1 entries (1 files):
- nanomaterials-2244927-supplementary.pdf
